# Supplementary material for: The Benthic Dinoflagellate Coolia malayensis (Dinophyceae) Produces an Array of Compounds with Antineoplastic Activity in Cells of Tumor Origin
Source: Mar Drugs. 2025 Mar 14;23(3):127. doi: 10.3390/md23030127 (PMC11944075; doi:10.3390/md23030127)
Supplement: Supplementary file 1 [file marinedrugs-23-00127-s001.zip]

Archive with 1 entries (1 files):
- marinedrugs-3514463-supplementary.pdf
